# Supplementary material for: Convergent nitrogen–phosphorus scaling relationships in different plant organs along an elevational gradient
Source: AoB Plants. 2020 May 25;12(3):plaa021. doi: 10.1093/aobpla/plaa021 (PMC7281873; doi:10.1093/aobpla/plaa021)
Supplement: plaa021_suppl_Supplementary_Table_S1 [file plaa021_suppl_supplementary_table_s1.xlsx]

## Sheet: Sheet1
Elevations (m)	Forest types	Families	Genera	Species	Nleaves (mg g-1)	Pleaves (mg g-1)	Nstems (mg g-1)	Pstems (mg g-1)	Nfine roots (mg g-1)	Pfine roots (mg g-1)	N/Pleaves	N/Pstems	N/Pfine roots	log [Nleaves (mg g-1)]	log [Pleaves (mg g-1)]	log [Nstems (mg g-1)]	log [Pstems (mg g-1)]	log [Nfine roots (mg g-1)]	log [Pfine roots (mg g-1)]	log N/Pleaves	log N/Pstems	log N/Pfine roots
1319	Evergreen broad-leaved forest	Lauraceae	Litsea	Litsea rotundifolia	17.5881	1.32063	8.43673	1.84775			13.318	4.56682		1.24522	0.120781	0.926174	0.266644			1.12444	0.659614
1319	Evergreen broad-leaved forest	Cornaceae	Bothrocaryum	Bothrocaryum controversum	23.3377	1.22064	9.04801	1.26478	8.11083	0.561497	19.1236	7.15396	14.4534	1.36806	0.0865865	0.956553	0.102016	0.909065	-0.250652	1.28157	0.854547	1.15997
1319	Evergreen broad-leaved forest	Erythroxylaceae	Erythroxylum	Erythroxylum sinensis	32.8718	1.53969	17.2787	1.33083	9.79399	0.60247	21.3518	13.0356	16.2557	1.51682	0.187435	1.23751	0.124122	0.99096	-0.220065	1.32943	1.11513	1.21101
1319	Evergreen broad-leaved forest	Fagaceae	Lithocarpus	Lithocarpus harlandii	18.5209	1.96718	16.4538	1.55974	13.0148	0.682476	9.42177	10.5494	19.07	1.26766	0.293844	1.21627	0.193052	1.11444	-0.165913	0.974132	1.02323	1.28035
1319	Evergreen broad-leaved forest	Aquifoliaceae	Ilex	Ilex chinensis	15.9991	1.02816	8.26517	1.07288			15.5633	7.74532		1.2041	0.0120623	0.917252	0.0305524			1.1921	0.889039
1319	Evergreen broad-leaved forest	Fagaceae	Cyclobalanopsis	Cyclobalanopsis multiervis	27.0104	1.33093	14.5678	1.11098	19.0104	0.934021	20.2956	13.1156	20.3558	1.43153	0.124155	1.16339	0.0457081	1.27899	-0.0296432	1.3074	1.11779	1.30869
1319	Evergreen broad-leaved forest	Fagaceae	Cyclobalanopsis	Cyclobalanopsis chungii	18.3879	0.895502	9.33139	0.984917			20.5369	9.47854		1.26453	-0.0479332	0.969946	-0.00660053			1.31254	0.976741
1319	Evergreen broad-leaved forest	Theaceae	Ternstroemia	Ternstroemia gymnanthera	12.1431	0.832794	6.32938	1.55134			14.5827	4.07962		1.08433	-0.0794623	0.801361	0.190706			1.16384	0.61062
1319	Evergreen broad-leaved forest	Theaceae	Adinandra	Adinandra millettii	9.3149	0.789507	6.53093	1.42688			11.8021	4.57693		0.969178	-0.102644	0.814975	0.154389			1.07196	0.660574
1319	Evergreen broad-leaved forest	Aquifoliaceae	Ilex	Ilex pedunculosa	11.4144	1.03098	8.47702	0.975438			11.0771	8.6999		1.05745	0.0132489	0.928243	-0.0108004			1.04443	0.939514
1319	Evergreen broad-leaved forest	Fagaceae	Castanopsis	Castanopsis fargesii	18.4555	1.07273	14.7674	2.387	14.8019		17.2066	6.32236		1.26613	0.0304895	1.1693	0.377853	1.17032		1.2357	0.800879
1319	Evergreen broad-leaved forest	Betulaceae	Carpinus	Carpinus viminea	26.4538	1.45962	12.7881	1.0586	12.6317	0.740509	18.1244	12.0806	17.0588	1.42249	0.16424	1.10681	0.0247312	1.10146	-0.13047	1.25826	1.08209	1.23195
1319	Evergreen broad-leaved forest	Ericaceae	Rhododendron	Rhododendron latoucheae	11.1537	0.937123	6.26753	1.44424	8.86801	0.551108	11.9202	4.34055	16.1017	1.04742	-0.0282036	0.797096	0.159639	0.947826	-0.258764	1.07628	0.637545	1.20687
1319	Evergreen broad-leaved forest	Ericaceae	Rhododendron	Rhododendron ovatum	12.7242	0.773278	4.90564	0.839039	9.87062	0.499298	16.4789	5.84628	19.7829	1.10463	-0.111665	0.690696	-0.0762177	0.994344	-0.30164	1.21693	0.76688	1.29629
1319	Evergreen broad-leaved forest	Illiciaceae	Illicium	Illicium minwanense	17.3986	1.29264	10.2686	1.30094	8.25451	0.582526	13.4599	7.89427	14.1692	1.24051	0.111479	1.01151	0.114256	0.916691	-0.234684	1.12904	0.897312	1.15134
1319	Evergreen broad-leaved forest	Theaceae	Schima	Schima superba	20.2215	0.942122	8.94866	1.58058	8.9404	0.501074	21.4894	5.66214	17.8444	1.30581	-0.0258929	0.951758	0.198817	0.951357	-0.300099	1.33222	0.752981	1.2515
1319	Evergreen broad-leaved forest	Fagaceae	Cyclobalanopsis	Cyclobalanopsis glauca	22.3005	1.36864	13.4265	1.6801			16.2935	7.99877		1.34832	0.136289	1.12796	0.225334			1.21201	0.903023
1319	Evergreen broad-leaved forest	Leguminosae	Albizia	Albizia kalkora	38.753	2.40449	13.8845	2.36068	10.852	0.576773	16.125	5.88157	18.815	1.58831	0.381023	1.14253	0.373037	1.03551	-0.238995	1.2075	0.769493	1.2745
1319	Evergreen broad-leaved forest	Lauraceae	Cinnamomum	Cinnamomum pauciflorum	11.042	0.877057	9.93422	1.48541			12.6106	6.68836		1.04305	-0.0569722	0.997134	0.171848			1.10074	0.82532
1319	Evergreen broad-leaved forest	Fagaceae	Fagus	Fagus longipetiolata	24.7342	1.16665	14.1456	1.33789	14.0374	0.713349	21.2024	10.5748	19.6928	1.3933	0.0669394	1.15062	0.12642	1.14729	-0.146698	1.32639	1.02427	1.29431
1319	Evergreen broad-leaved forest	Symplocaceae	Symplocos	Symplocos urceolaris	10.2449	0.795545	6.08279	1.22061	8.43568	0.492327	12.8883	4.98276	17.1355	1.01051	-0.0993353	0.784103	0.0865756	0.92612	-0.307746	1.1102	0.69747	1.2339
1319	Evergreen broad-leaved forest	Fagaceae	Castanopsis	Castanopsis eyrei	16.37	1.19063	13.797	1.45445	11.0373	0.540829	13.7492	9.49136	20.4055	1.21405	0.0757768	1.13979	0.162699	1.04286	-0.26694	1.13828	0.977329	1.30975
1319	Evergreen broad-leaved forest	Symplocaceae	Symplocos	Symplocos wikstroemiifolia	19.1151	0.95809	9.79783	0.980078			19.9529	9.99658		1.28138	-0.0185938	0.99113	-0.00873943			1.30001	0.999851
1319	Evergreen broad-leaved forest	Aquifoliaceae	Ilex	llex wilsonii	14.1364	0.975232	9.43623	1.28066	8.68164	0.415053	14.4952	7.53465	20.9228	1.15034	-0.0108922	0.974798	0.107433	0.938602	-0.381896	1.16122	0.877063	1.32062
1319	Evergreen broad-leaved forest	Fagaceae	Cyclobalanopsis	Cyclobalanopsis kerrii	24.7127	1.35815	15.2374	1.59415	8.49838	0.373409	18.2057	9.56222	22.7598	1.39292	0.132947	1.18291	0.202529	0.929336	-0.427815	1.26021	0.980559	1.35717
1319	Evergreen broad-leaved forest	Fagaceae	Cyclobalanopsis	Cyclobalanopsis gracilis	18.9997	1.12808	10.4673	1.59374			16.8423	6.94247		1.27875	0.0523385	1.01984	0.202416			1.2264	0.841514
1319	Evergreen broad-leaved forest	Styracaceae	Pterostyrax	Pterostyrax corymbosus	19.4188	0.902239	9.72666	0.744431	11.745	0.584022	21.5311	13.2642	20.1125	1.28822	-0.0446785	0.987964	-0.128176	1.06985	-0.23357	1.33307	1.12268	1.30347
1319	Evergreen broad-leaved forest	Fagaceae	Castanopsis	Castanopsis cuspidata	23.3674	1.35088	13.797	1.45445	11.8223	0.570022	17.304	9.49136	20.7877	1.36861	0.130617	1.13979	0.162699	1.0727	-0.244108	1.23815	0.977329	1.31781
1319	Evergreen broad-leaved forest	Fagaceae	Cyclobalanopsis	Cyclobalanopsis myrsinifolia	19.5694	0.981266	9.70454	1.09598			19.9418	8.85565		1.29158	-0.00821346	0.986975	0.0398011			1.29976	0.947221
1319	Evergreen broad-leaved forest	Rosaceae	Cerasus	Cerasus pseudocerasus	20.9555	1.25376	8.26956	0.834074	10.0119	0.604118	16.7136	9.92073	16.5749	1.3213	0.0982145	0.917483	-0.0787954	1.00052	-0.218878	1.22307	0.996543	1.21945
1319	Evergreen broad-leaved forest	Saxifragaceae	Itea	Itea oblonga	19.3691	1.46042	9.23656	1.53728	8.09097	0.445163	13.264	6.01032	18.1751	1.28711	0.164478	0.96551	0.186752	0.908001	-0.351481	1.12267	0.778897	1.25948
1319	Evergreen broad-leaved forest	Hamamelidaceae	Corylopsis	Corylopsis sinensis	25.5673	1.47564	10.0191	1.44419			17.3418	6.93764		1.40769	0.16898	1.00083	0.159625			1.23909	0.841212
1319	Evergreen broad-leaved forest	Fagaceae	Castanea	Castanea henryi	25.7162	1.68217	11.4354	2.06022	9.40349	0.512247	15.3041	5.55222	18.3577	1.41021	0.225871	1.05825	0.313915	0.973289	-0.29052	1.18481	0.744467	1.26382
1697	Coniferous and broad-leaved mixed forest	Caprifoliaceae	Viburnum	Viburnum setigerum	20.1489	1.135	7.8211	1.0758	6.3698	0.5002	17.7534	7.26899	12.7343	1.30425	0.0549959	0.893268	0.0317315	0.804126	-0.300856	1.24928	0.861474	1.10497
1697	Coniferous and broad-leaved mixed forest	Theaceae	Eurya	Eurya brevistyla	13.0705	0.7885	9.2339	1.3077	9.4636	0.505	16.5782	7.07642	18.7382	1.11629	-0.103198	0.965385	0.116508	0.976056	-0.296709	1.21954	0.849814	1.27273
1697	Coniferous and broad-leaved mixed forest	Fagaceae	Cyclobalanopsis	Cyclobalanopsis multiervis	21.6075	1.5864	9.761	1.7825	9.7333	0.6147	13.6225	5.47655	15.8337	1.3346	0.200413	0.989494	0.25103	0.98826	-0.211337	1.13426	0.738507	1.19958
1697	Coniferous and broad-leaved mixed forest	Taxaceae	Taxus	Taxus chinensis	16.3803	1.9674	13.5998	2.4758	10.4027	0.7395	8.32712	5.49286	14.0662	1.21432	0.293893	1.13353	0.393716	1.01715	-0.131062	0.920495	0.739798	1.14818
1697	Coniferous and broad-leaved mixed forest	Ericaceae	Rhododendron	Rhododendron simiarum	10.4741	0.7385	8.0552	0.9584	6.9646	0.3123	14.1833	8.4047	22.3213	1.02012	-0.13165	0.906076	-0.0184532	0.842896	-0.505428	1.15178	0.924522	1.34872
1697	Coniferous and broad-leaved mixed forest	Aceraceae	Acer	Acer palmatum	21.9315	1.2795	12.8448	1.5063	6.7034	0.2668	17.1431	8.62002	25.1295	1.34107	0.10704	1.10873	0.177911	0.826295	-0.573814	1.23409	0.935508	1.40018
1697	Coniferous and broad-leaved mixed forest	Theaceae	Camellia	Camellia cuspidata	13.8855	1.4257	8.263	1.0646	8.6382	0.5373	9.74018	7.78576	16.0758	1.14256	0.154028	0.917138	0.0271865	0.936423	-0.269783	0.988567	0.891301	1.20617
1697	Coniferous and broad-leaved mixed forest	Betulaceae	Carpinus	Carpinus viminea	23.6962	1.2265	13.1516	1.0635	12.6317	0.7405	19.3212	12.3725	17.0588	1.37468	0.0886676	1.11898	0.0267375	1.10146	-0.130475	1.28603	1.09246	1.23195
1697	Coniferous and broad-leaved mixed forest	Ericaceae	Rhododendron	Rhododendron latoucheae	9.5354	0.6648	6.6942	1.2495	8.5596	0.48	14.3424	5.37313	17.8323	0.979339	-0.177309	0.825699	0.0967363	0.932453	-0.318759	1.15662	0.730227	1.25121
1697	Coniferous and broad-leaved mixed forest	Illiciaceae	Illicium	Illicium minwanense	13.9133	1.3345	11.2976	2.3457	8.4675	0.4026	10.4301	4.82244	21.0378	1.14343	0.125319	1.05299	0.370272	0.927755	-0.395126	1.01829	0.683267	1.323
1697	Coniferous and broad-leaved mixed forest	Lauraceae	Litsea	Litsea pungens	18.8558	1.246	15.2818	1.9013	27.1373	1.06	15.1627	8.03835	25.6171	1.27544	0.095518	1.18417	0.279051	1.43357	0.0253059	1.18078	0.905167	1.40853
1697	Coniferous and broad-leaved mixed forest	Pinaceae	Tsuga	Tsuga chinensis	16.9236	1.1728	7.8447	1.4955	6.6637	0.5031	14.4296	5.24607	13.246	1.22849	0.069224	0.894576	0.174786	0.823715	-0.298346	1.15925	0.719834	1.12209
1697	Coniferous and broad-leaved mixed forest	Fagaceae	Lithocarpus	Lithocarpus glaber	15.1398	1.4796	9.1445	0.8228	8.885	0.5355	10.2324	11.1169	16.5908	1.18012	0.170144	0.96116	-0.0847057	0.948657	-0.271241	1.00998	1.04598	1.21987
1697	Coniferous and broad-leaved mixed forest	Rosaceae	Sorbus	Sorbus alnifolia	22.9204	1.232	8.392	2.2784			18.6096	3.68404		1.36022	0.0906107	0.923865	0.35763			1.26974	0.566325
1697	Coniferous and broad-leaved mixed forest	Symplocaceae	Symplocos	Symplocos urceolaris	10.1056	0.6991	7.0034	1.0019	5.8796	0.5819	14.4568	6.99193	10.1038	1.00456	-0.155461	0.845309	0.000824377	0.769348	-0.235152	1.16007	0.844597	1.00449
1697	Coniferous and broad-leaved mixed forest	Cornaceae	Dendrobenthamia	Dendrobenthamia hongkongensis	18.8929	1.0496	10.1907	1.5293	8.5368	0.5514	18.0025	6.66435	15.4799	1.2763	0.0210238	1.0082	0.184493	0.931295	-0.258533	1.25533	0.823758	1.18977
1697	Coniferous and broad-leaved mixed forest	Aceraceae	Acer	Acer elegantulum	24.6518	1.4533	15.2765	1.7568	8.5169	0.4339	16.9663	8.69607	19.6596	1.39185	0.162355	1.18402	0.244722	0.930282	-0.36261	1.22959	0.939323	1.29357
1697	Coniferous and broad-leaved mixed forest	Theaceae	Eurya	Eurya saxicola	13.9473	0.847	10.0416	1.9257	6.9927	0.3823	16.469	5.21542	18.2964	1.14449	-0.0721166	1.0018	0.284589	0.844645	-0.417596	1.21667	0.717289	1.26237
1697	Coniferous and broad-leaved mixed forest	Styracaceae	Halesia	Halesia macgregorii	32.896	1.622	15.1779	1.7346	15.6229	0.9218	20.2816	8.85187	16.9486	1.51714	0.210051	1.18121	0.239199	1.19376	-0.0353633	1.3071	0.947035	1.22913
1697	Coniferous and broad-leaved mixed forest	Ericaceae	Rhododendron	Rhododendron fortunei	16.7374	0.9735	10.6043	1.5069	8.0075	0.4749	17.2242	7.04514	16.8646	1.22369	-0.011664	1.02548	0.178084	0.903497	-0.323398	1.23614	0.84789	1.22698
1818	Deciduous forest	Oleaceae	Fraxinus	Fraxinus chinensis	25.9614	1.3551	8.3947	0.761	14.9748	0.8579	19.1595	11.0325	17.4557	1.41433	0.131971	0.924005	-0.118615	1.17536	-0.0665633	1.28238	1.04267	1.24194
1818	Deciduous forest	Symplocaceae	Symplocos	Symplocos paniculata	32.1302	1.6597			8.9994	0.3971	19.3596		22.6695	1.50691	0.22003			0.954214	-0.4011	1.2869		1.35544
1818	Deciduous forest	Symplocaceae	Symplocos	Symplocos urceolaris	20.4149	1.425	13.0575	1.4994	10.0558	0.5508	14.3271	8.70856	18.2561	1.30995	0.153815	1.11586	0.175918	1.00242	-0.259006	1.15616	0.939946	1.26141
1818	Deciduous forest	Rosaceae	Padus	Padus racemosa	27.8186	1.6313	15.7099	1.726	12.2547	0.7734	17.0533	9.1042	15.8672	1.44434	0.212534	1.19617	0.237041	1.0883	-0.111596	1.23181	0.959242	1.2005
1818	Deciduous forest	Onagraceae	Fuchsia	Fuchsia hybrida	24.6059	1.4213	9.6536	1.2594	8.0267	0.584	17.3128	7.66908	13.8131	1.39104	0.152686	0.984689	0.100164	0.904537	-0.233587	1.23837	0.884743	1.14029
1818	Deciduous forest	Theaceae	Eurya	Eurya brevistyla	14.6139	0.8437	9.5651	1.6171	12.205	0.7482	17.3208	5.92174	16.3524	1.16477	-0.073812	0.98069	0.208737	1.08654	-0.125982	1.23857	0.772449	1.21358
1818	Deciduous forest	Fagaceae	Cyclobalanopsis	Cyclobalanopsis multiervis	22.9614	1.4484	13.0527	2.1474	8.3855	0.5662	15.8597	6.08156	14.8096	1.361	0.160889	1.1157	0.331913	0.923529	-0.24703	1.20029	0.784015	1.17054
1818	Deciduous forest	Caprifoliaceae	Viburnum	Viburnum sympodiale	20.4774	1.2879	9.6464	1.2426	7.4036	0.5953	15.9013	7.76348	12.4513	1.31127	0.109882	0.984365	0.0943313	0.869443	-0.225264	1.20143	0.890057	1.09522
1818	Deciduous forest	Lauraceae	Lindera	Lindera erythrocarpa	28.3697	1.6707	15.0843	1.7263			16.9809	8.81731		1.45285	0.222898	1.17853	0.237116			1.22996	0.945336
1818	Deciduous forest	Clethraceae	Clethra	Clethra barbinervis	23.2402	1.3931	10.1021	1.0838	8.5773	0.5074	16.6904	9.32119	16.9042	1.36624	0.143982	1.00441	0.0349491	0.933351	-0.29465	1.22247	0.969472	1.22799
1818	Deciduous forest	Aceraceae	Acer	Acer palmatum	21.3883	1.378	12.5248	1.4931	8.1478	0.4501	15.5214	8.38857	18.1101	1.33018	0.139249	1.09777	0.174089	0.91104	-0.346691	1.19093	0.923688	1.25792
1818	Deciduous forest	Aquifoliaceae	Ilex	Ilex decidua	10.5877	1.1457	10.5877	1.1457	9.3045	0.5116	9.24361	9.24361	18.1959	1.0248	0.0590709	1.0248	0.0590709	0.968693	-0.291069	0.965841	0.965841	1.25997
1818	Deciduous forest	Aceraceae	Acer	Acer nikoense	29.0669	1.9821	7.6499	1.2055	10.6161	0.9007	14.6695	6.34562	11.7957	1.4634	0.297126	0.883656	0.0811672	1.02597	-0.0454198	1.16642	0.802474	1.07172
1818	Deciduous forest	Illiciaceae	Illicium	Illicium minwanense	20.4793	1.8626	12.8448	3.073	11.3937	0.6686	10.9954	4.18022	17.0561	1.31132	0.27012	1.10873	0.487563	1.05666	-0.174834	1.04121	0.621199	1.23188
1818	Deciduous forest	Sabiaceae	Meliosma	Meliosma cuneifolia	21.6358	1.3446	8.659	1.0944	8.82	0.5654	16.0964	7.9129	15.6005	1.33517	0.128593	0.937468	0.0391761	0.945469	-0.247644	1.20673	0.898335	1.19314
1818	Deciduous forest	Lauraceae	Lindera	Lindera obtusiloba	30.2633	1.9524	12.6145	2.0411	11.0441	0.656	15.5005	6.18033	16.8398	1.48092	0.290569	1.10087	0.309864	1.04313	-0.183096	1.19035	0.791012	1.22634
1818	Deciduous forest	Zingiberaceae	Alpinia	Alpinia japonica			17.2183	2.283	12.3311	0.7259		7.5428	16.988			1.23599	0.358506	1.091	-0.139123		0.877533	1.23014
1818	Deciduous forest	Magnoliaceae	Magnolia	Magnolia amoena	33.9235	2.0973	13.2363	1.6692	11.9987	0.6199	16.1761	8.00582	19.3549	1.5305	0.321661	1.12177	0.222508	1.07913	-0.207678	1.20887	0.903406	1.28679
1818	Deciduous forest	Theaceae	Stewartia	Stewartia gemmata	22.306	1.3586	9.4903	1.3503	8.9737	0.6648	16.4191	7.03092	13.4956	1.34842	0.133092	0.97728	0.13043	0.952972	-0.177309	1.21535	0.847012	1.13019
1818	Deciduous forest	Theaceae	Eurya	Eurya saxicola	15.1901	1.1915	11.7606	2.0704	8.2046	0.437	13.1307	5.67904	18.7893	1.18156	0.076094	1.07043	0.316054	0.914057	-0.359519	1.11829	0.754275	1.27391
1818	Deciduous forest	Rutaceae	Zanthoxylum	Zanthoxylum simulans	37.8466	1.8954	15.4348	2.183	20.5803	1.1255	19.9695	7.07156	18.2866	1.57803	0.277701	1.1885	0.339054	1.31345	0.0513455	1.30037	0.849515	1.26213
1818	Deciduous forest	Ericaceae	Rhododendron	Rhododendron fortunei	17.0926	1.4626	8.4877	1.8073	6.5229	0.4865	11.6875	4.69648	13.4159	1.23281	0.165126	0.92879	0.25703	0.814441	-0.312917	1.06772	0.671773	1.12762
1818	Deciduous forest	Rosaceae	Photinia	Photinia beauverdiana	20.8201	1.3255	10.5151	1.0979	7.1859	0.5383	15.7099	9.58171	13.3712	1.31848	0.12238	1.02181	0.0405628	0.856481	-0.268976	1.19617	0.981443	1.12617
